# Supplementary material for: The genome sequence of the model ascomycete fungus Podospora anserina
Source: Genome Biol. 2008 May 6;9(5):R77. doi: 10.1186/gb-2008-9-5-r77 (PMC2441463; doi:10.1186/gb-2008-9-5-r77)
Supplement: Additional data file 6 — CDSs involved in (hemi-)cellulose and pectin degradation. [file gb-2008-9-5-r77-S6.xls]

## Sheet: New
CAZy Annotation:	Podospora anserina
Gene model	Definition	Description
GLYCOSIDE HYDROLASES (GH)
Pa_7_10520	Glycoside Hydrolase Family 1	candidate b-glucosidase
Pa_1_1480	Glycoside Hydrolase Family 2	candidate retaining b-glycosidase related to b-mannosidases
Pa_4_9910	Glycoside Hydrolase Family 2	candidate retaining b-glycosidase
Pa_1_18330	Glycoside Hydrolase Family 2	candidate b-glycosidase
Pa_3_2620	Glycoside Hydrolase Family 2	candidate b-galactosidase
Pa_4_7810	Glycoside Hydrolase Family 2	candidate b-glycosidase related to b-galactosidases
Pa_1_5180	Glycoside Hydrolase Family 2	candidate b-glycosidase related to b-galactosidases
Pa_6_2040	Glycoside Hydrolase Family 2	fragment of candidate exo-b-D-glucosaminidase
Pa_5_10470	Glycoside Hydrolase Family 2	candidate b-glycosidase related to exo-b-D-glucosaminidases
Pa_1_4810	Glycoside Hydrolase Family 3	candidate retaining b-glycosidase related to b-xylosidases
Pa_4_8720	Glycoside Hydrolase Family 3	candidate retaining b-glycosidase
Pa_1_8840	Glycoside Hydrolase Family 3	candidate retaining b-glycosidase related to b-glucosidases
Pa_5_960	Glycoside Hydrolase Family 3	candidate b-glycosidase related to b-xylosidases
Pa_4_3750	Glycoside Hydrolase Family 3	candidate b-glycosidase related to b-glucosidases
Pa_3_590	Glycoside Hydrolase Family 3	candidate b-glucosidase
Pa_2_10270	Glycoside Hydrolase Family 3	candidate b-glucosidase
Pa_7_3190	Glycoside Hydrolase Family 3	candidate b-glucosidase
Pa_2_9330	Glycoside Hydrolase Family 3	candidate b-glucosidase
Pa_5_9310	Glycoside Hydrolase Family 3	candidate b-glucosidase
Pa_6_10960	Glycoside Hydrolase Family 3	candidate b-glycosidase related to b-glucosidases
Pa_5_6410	Glycoside Hydrolase Family 5	related to b-glycosidases
Pa_7_2000	Glycoside Hydrolase Family 5	candidate retaining b-glycosidase related to xylanases
Pa_5_3770	Glycoside Hydrolase Family 5	candidate retaining b-glycosidase related to xylanases
Pa_7_11010	Glycoside Hydrolase Family 5	related to b-glycosidases
Pa_5_9360	Glycoside Hydrolase Family 5	candidate b-glycosidase distantly related to bacterial endoglycoceramidase
Pa_5_3310	Glycoside Hydrolase Family 5	candidate endo-b-1,6-galactanase
Pa_0_1530	Glycoside Hydrolase Family 5	candidate b-1,6-galactanase
Pa_5_2950	Glycoside Hydrolase Family 5	candidate endoglucanase
Pa_2_7110	Glycoside Hydrolase Family 5	candidate endoglucanase
Pa_1_5990	Glycoside Hydrolase Family 5	candidate endoglucanase; N-terminal CBM1 module
Pa_6_490	Glycoside Hydrolase Family 5	candidate b-mannanase
Pa_3_10640	Glycoside Hydrolase Family 5	candidate b-glycosidase related to b-mannanases
Pa_4_8850	Glycoside Hydrolase Family 5	candidate membrane-bound b-glycosidase related to exo-1,3-b-glucanases
Pa_3_5660	Glycoside Hydrolase Family 5	candidate retaining b-glycosidase distanly related to endoglucanase
Pa_1_2850	Glycoside Hydrolase Family 5	candidate retaining b-glycosidase related to endo-1,4-b-glucanase
Pa_4_550	Glycoside Hydrolase Family 6	candidate endoglucanase; C-terminal CBM1 module
Pa_4_2420	Glycoside Hydrolase Family 6	candidate b-glycosidase related to cellobiohydrolases
Pa_2_13800	Glycoside Hydrolase Family 6	candidate endoglucanase
Pa_0_1250	Glycoside Hydrolase Family 6	candidate [non-reducing end] cellobiohydrolase; N-terminal CBM1 module
Pa_4_1170	Glycoside Hydrolase Family 7	candidate endoglucanase
Pa_4_5140	Glycoside Hydrolase Family 7	candidate endoglucanase
Pa_5_12770	Glycoside Hydrolase Family 7	candidate b-glycosidase related to [reducing end] cellobiohydrolases
Pa_1_7520	Glycoside Hydrolase Family 7	candidate [reducing end] cellobiohydrolase
Pa_6_11480	Glycoside Hydrolase Family 7	candidate [reducing end] cellobiohydrolase
Pa_3_730	Glycoside Hydrolase Family 7	candidate [reducing end] cellobiohydrolase; C-terminal CBM1 module
Pa_5_10280	Glycoside Hydrolase Family 10	candidate xylanase
Pa_5_10290	Glycoside Hydrolase Family 10	candidate b-xylanase
Pa_2_10280	Glycoside Hydrolase Family 10	candidate retaining b-glycosidase related to xylanases
Pa_7_4370	Glycoside Hydrolase Family 10	candidate retaining b-glycosidase related to b-xylanases
Pa_2_4290	Glycoside Hydrolase Family 10	candidate retaining b-glycosidase related to b-xylanases
Pa_4_2050	Glycoside Hydrolase Family 10	candidate xylanase
Pa_5_7040	Glycoside Hydrolase Family 10	candidate xylanase
Pa_4_4530	Glycoside Hydrolase Family 10	candidate b-glycosidase related to xylanases
Pa_5_12430	Glycoside Hydrolase Family 10	candidate xylanase; C-terminal CBM1 module
Pa_5_6810	Glycoside Hydrolase Family 11	candidate b-glycosidase related to xylanases
Pa_1_250	Glycoside Hydrolase Family 11	candidate xylanase
Pa_3_10360	Glycoside Hydrolase Family 11	candidate xylanase
Pa_6_6400	Glycoside Hydrolase Family 11	candidate xylanase
Pa_2_13730	Glycoside Hydrolase Family 11	candidate xylanase; C-terminal CBM1 module
Pa_1_1010	Glycoside Hydrolase Family 11	candidate xylanase
Pa_7_3370	Glycoside Hydrolase Family 12	candidate membrane-bound b-glycosidase distantly related to endoglucanases; contains a GPI-anchor
Pa_4_6020	Glycoside Hydrolase Family 12	candidate endoglucanase
Pa_1_16140	Glycoside Hydrolase Family 13	candidate a-glycosidase related to oligo-1,6-glucosidases
Pa_5_2740	Glycoside Hydrolase Family 13	candidate membrane-bound a-amylase or 4-a-glucanotransferase; contains a GPI-anchor
Pa_1_12690	Glycoside Hydrolase Family 13	candidate a-amylase; C-terminal CBM20 module
Pa_5_910	Glycoside Hydrolase Family 13	candidate a-1,3-glucan synthase; N-terminal GH13 module and C-terminal GT5 module
Pa_5_2730	Glycoside Hydrolase Family 13	candidate a-1,3-glucan synthase; N-terminal GH13 module and C-terminal GT5 module
Pa_1_6200	Glycoside Hydrolase Family 13	candidate a-glycosidase related to glycogen debranching enzymes
Pa_5_180	Glycoside Hydrolase Family 13	candidate a-glycosidase related to a-amylases
Pa_3_9720	Glycoside Hydrolase Family 13	candidate a-glycosidase related to a-amylases
Pa_6_5600	Glycoside Hydrolase Family 13	candidate 1,4-a-glucan branching enzyme
Pa_3_4910	Glycoside Hydrolase Family 15	candidate glucoamylase
Pa_3_3770	Glycoside Hydrolase Family 15	candidate glucoamylase; C-terminal CBM20 module
Pa_1_11790	Glycoside Hydrolase Family 15	candidate a-glycosidase related to a bacterial a,a-trehalase
Pa_4_870	Glycoside Hydrolase Family 16	candidate retaining b-glycosidase related to b-glucanases
Pa_6_10540	Glycoside Hydrolase Family 16	candidate retaining b-glycosidase related to endo-1,3-b-glucanases
Pa_7_9400	Glycoside Hydrolase Family 16	candidate membrane-bound retaining b-glycosidase; contains a GPI-anchor
Pa_7_630	Glycoside Hydrolase Family 16	candidate membrane-bound b-glucan-active enzyme; N-terminal CBM18 module; contains a GPI-anchor
Pa_1_9470	Glycoside Hydrolase Family 16	candidate b-glucan-active enzyme
Pa_0_1310	Glycoside Hydrolase Family 16	candidate b-glycosidase related to b-glucan-active enzymes
Pa_4_7400	Glycoside Hydrolase Family 16	candidate b-glycosidase related to b-glucan-active enzymes; contains a GPI-anchor
Pa_6_10680	Glycoside Hydrolase Family 16	candidate membrane-bound b-glycosidase related to b-glucan-active enzymes
Pa_6_10910	Glycoside Hydrolase Family 16	candidate membrane-bound b-glycosidase
Pa_2_11720	Glycoside Hydrolase Family 16	candidate membrane-bound b-glycosidase related to b-glucanases
Pa_1_12220	Glycoside Hydrolase Family 16	candidate b-glycosidase related to lichenases
Pa_2_1570	Glycoside Hydrolase Family 16	candidate membrane-bound protein related to b-glycosidases; contains a GPI-anchor
Pa_7_1340	Glycoside Hydrolase Family 17	candidate membrane-bound retaining b-1,3-glycosidase; contains a GPI-anchor
Pa_3_3900	Glycoside Hydrolase Family 17	candidate retaining b-1,3-glycosidase
Pa_1_12320	Glycoside Hydrolase Family 17	candidate retaining b-1,3-glycosidase
Pa_1_15940	Glycoside Hydrolase Family 17	candidate membrane-bound retaining b-glycosidase
Pa_1_2250	Glycoside Hydrolase Family 18	candidate b-glycosidase related to chitinases
Pa_5_5160	Glycoside Hydrolase Family 18	candidate b-glycosidase distantly related to chitinases; contains ER-retention signal
Pa_2_9140	Glycoside Hydrolase Family 18	candidate b-glycosidase distantly related to chitinases
Pa_5_1650	Glycoside Hydrolase Family 18	candidate b-glycosidase
Pa_6_6990	Glycoside Hydrolase Family 18	candidate chitinase; C-terminal CBM1 module
Pa_5_3790	Glycoside Hydrolase Family 18	candidate b-glycosidase related to chitinases
Pa_3_3180	Glycoside Hydrolase Family 18	candidate b-glycosidase; N-terminal CBM18 module
Pa_2_930	Glycoside Hydrolase Family 18	distantly related to b-glycosidases
Pa_6_8160	Glycoside Hydrolase Family 18	candidate b-glycosidase; N-terminal CBM18 module
Pa_2_9230	Glycoside Hydrolase Family 18	related to b-glycosidases; central CBM18 module
Pa_1_19950	Glycoside Hydrolase Family 18	related to b-glycosidases
Pa_1_21450	Glycoside Hydrolase Family 18	related to b-glycosidase; central CBM18 module
Pa_5_1150	Glycoside Hydrolase Family 18	candidate b-glycosidase; N-terminal CBM18 module
Pa_6_8300	Glycoside Hydrolase Family 18	candidate membrane-bound b-glycosidase related to chitinases; N-terminal CBM18 module
Pa_4_5560	Glycoside Hydrolase Family 18	candidate membrane-bound b-glycosidase; N-terminal CBM18 module
Pa_5_1570	Glycoside Hydrolase Family 18	candidate b-glycosidase related to chitinases; N-terminal CBM18 module
Pa_5_10820	Glycoside Hydrolase Family 18	candidate b-glycosidase related to chitinases; two N-terminal CBM18 modules
Pa_3_1970	Glycoside Hydrolase Family 18	candidate chitinase
Pa_1_8880	Glycoside Hydrolase Family 18	candidate chitinase
Pa_5_3290	Glycoside Hydrolase Family 18	candidate chitinase
Pa_1_9530	Glycoside Hydrolase Family 20	candidate exochitinase or hexosaminidase
Pa_6_11590	Glycoside Hydrolase Family 24	distantly related to Bacteriophage lysozymes
Pa_5_1950	Glycoside Hydrolase Family 26	candidate b-mannanase; N-terminal CBM35 module
Pa_6_7390	Glycoside Hydrolase Family 27	candidate a-glycosidase related to a-galactosidases
Pa_5_6680	Glycoside Hydrolase Family 27	candidate a-galactosidase
Pa_5_1420	Glycoside Hydrolase Family 31	candidate retaining a-glycosidase related to a-glucosidases
Pa_3_2810	Glycoside Hydrolase Family 31	candidate retaining a-glycosidase
Pa_2_60	Glycoside Hydrolase Family 31	candidate a-glucosidase
Pa_2_9010	Glycoside Hydrolase Family 31	candidate membrane-bound retaining a-glycosidase related to a-glucosidases
Pa_1_6640	Glycoside Hydrolase Family 31	candidate membrane-bound a-glucosidase
Pa_1_14400	Glycoside Hydrolase Family 35	candidate b-glycosidase related to b-galactosidases
Pa_3_10400	Glycoside Hydrolase Family 36	candidate retaining a-glycosidase
Pa_1_2050	Glycoside Hydrolase Family 37	candidate trehalase
Pa_2_10130	Glycoside Hydrolase Family 37	candidate trehalase
Pa_1_10350	Glycoside Hydrolase Family 38	candidate a-glycosidase related to a-mannosidases
Pa_2_2920	Glycoside Hydrolase Family 43	candidate glycosidase
Pa_3_580	Glycoside Hydrolase Family 43	candidate b-xylosidase
Pa_4_7420	Glycoside Hydrolase Family 43	related to b-D-xylosidases / a-L-arabinofuranosidases; C-terminal CBM6 module
Pa_4_7540	Glycoside Hydrolase Family 43	candidate b-glycosidase
Pa_0_1460	Glycoside Hydrolase Family 43	candidate b-glycosidase related to galactan 1,3-b-galactosidases; C-terminal CBM35 modules
Pa_5_10370	Glycoside Hydrolase Family 43	fragment of candidate b-glycosidase
Pa_5_10380	Glycoside Hydrolase Family 43	fragment of candidate b-glycosidase
Pa_4_5590	Glycoside Hydrolase Family 43	candidate b-glycosidase distantly related to bacterial exo-1,5-a-L-arabinofuranosidase
Pa_0_1360	Glycoside Hydrolase Family 43	candidate exo-1,5-a-L-arabinofuranosidase; C-terminal CBM42 module
Pa_3_1010	Glycoside Hydrolase Family 43	candidate b-glycosidase
Pa_1_1050	Glycoside Hydrolase Family 43	candidate a-L-glycosidase
Pa_5_10430	Glycoside Hydrolase Family 43	candidate a-L-arabinofuranosidase
Pa_5_6730	Glycoside Hydrolase Family 43	candidate b-glycosidase related to b-xylosidases / a-L-arabinofuranosidases; C-terminal CBM6 module
Pa_1_11070	Glycoside Hydrolase Family 45	candidate endoglucanase
Pa_4_1710	Glycoside Hydrolase Family 45	candidate endoglucanase; C-terminal CBM1 module
Pa_4_8120	Glycoside Hydrolase Family 47	candidate a-mannosidase
Pa_4_3320	Glycoside Hydrolase Family 47	candidate a-glycosidase related to a-mannosidases
Pa_6_610	Glycoside Hydrolase Family 47	candidate membrane-bound a-glycosidase related to a-mannosidases
Pa_1_11480	Glycoside Hydrolase Family 47	candidate a-glycosidase related to a-mannosidases
Pa_0_840	Glycoside Hydrolase Family 47	candidate membrane-bound a-glycosidase related to a-mannosidases
Pa_5_9380	Glycoside Hydrolase Family 47	candidate a-glycosidase related to a-mannosidases
Pa_2_4900	Glycoside Hydrolase Family 47	candidate membrane-bound a-glycosidase related to a-mannosidases
Pa_1_7180	Glycoside Hydrolase Family 47	candidate membrane-bound a-mannosidase
Pa_1_3410	Glycoside Hydrolase Family 47	candidate membrane-bound a-glycosidase related to a-mannosidases
Pa_5_9390	Glycoside Hydrolase Family 47	fragment of candidate a-glycosidase related to a-mannosidases
Pa_5_11670	Glycoside Hydrolase Family 51	candidate b-glycosidase related to a-L-arabinofuranosidases
Pa_1_16660	Glycoside Hydrolase Family 53	candidate endo-1,4-b-galactanase
Pa_1_480	Glycoside Hydrolase Family 55	candidate b-glycosidase related to exo-b-1,3-glucanases
Pa_6_10850	Glycoside Hydrolase Family 55	candidate b-glycosidase related to exo-b-1,3-glucanases
Pa_4_9580	Glycoside Hydrolase Family 55	candidate exo-b-1,3-glucanase
Pa_7_3600	Glycoside Hydrolase Family 55	candidate exo-b-1,3-glucanase
Pa_4_4880	Glycoside Hydrolase Family 55	candidate b-glycosidase related to exo-b-1,3-glucanases
Pa_1_17690	Glycoside Hydrolase Family 55	candidate b-glycosidase related to exo-b-1,3-glucanases
Pa_2_1970	Glycoside Hydrolase Family 55	fragment of candidate b-glycosidase
Pa_6_1100	Glycoside Hydrolase Family 61	candidate b-glycosidase
Pa_1_22150	Glycoside Hydrolase Family 61	candidate b-glycosidase
Pa_3_2580	Glycoside Hydrolase Family 61	candidate b-glycosidase related to an Aspergillus endoglucanase
Pa_1_21900	Glycoside Hydrolase Family 61	candidate b-glycosidase related to an Aspergillus endoglucanase
Pa_5_9980	Glycoside Hydrolase Family 61	candidate b-glycosidase related to an Aspergillus endoglucanase
Pa_6_11370	Glycoside Hydrolase Family 61	candidate b-glycosidase related to an Aspergillus endoglucanase
Pa_6_11470	Glycoside Hydrolase Family 61	candidate b-glycosidase related to an Aspergillus endoglucanase
Pa_5_10760	Glycoside Hydrolase Family 61	candidate b-glycosidase related to an Aspergillus endoglucanase
Pa_6_11220	Glycoside Hydrolase Family 61	candidate b-glycosidase related to an Aspergillus endoglucanase
Pa_2_4860	Glycoside Hydrolase Family 61	candidate b-glycosidase related to an Aspergillus endoglucanase
Pa_5_10660	Glycoside Hydrolase Family 61	candidate b-glycosidase
Pa_5_6950	Glycoside Hydrolase Family 61	candidate b-glycosidase related to an Aspergillus endoglucanase
Pa_3_190	Glycoside Hydrolase Family 61	related to b-glycosidases
Pa_2_1700	Glycoside Hydrolase Family 61	candidate b-glycosidase related to an Aspergillus endoglucanase
Pa_6_7780	Glycoside Hydrolase Family 61	candidate b-glycosidase related to an Aspergillus endoglucanase
Pa_2_7040	Glycoside Hydrolase Family 61	candidate b-glycosidase related to an Hypocrea endoglucanase
Pa_5_4100	Glycoside Hydrolase Family 61	candidate b-glycosidase related to an Aspergillus endoglucanase
Pa_0_270	Glycoside Hydrolase Family 61	candidate b-glycosidase related to an Aspergillus endoglucanase
Pa_7_5030	Glycoside Hydrolase Family 61	candidate b-glycosidase
Pa_1_16300	Glycoside Hydrolase Family 61	candidate b-glycosidase related to an Aspergillus endoglucanase; C-terminal CBM1 module
Pa_4_350	Glycoside Hydrolase Family 61	candidate b-glycosidase related to an Hypocrea endoglucanase; C-terminal CBM1 module
Pa_5_8940	Glycoside Hydrolase Family 61	candidate b-glycosidase related to an Aspergillus endoglucanase; C-terminal CBM1 module
Pa_2_7120	Glycoside Hydrolase Family 61	candidate b-glycosidase related to an Aspergillus endoglucanase
Pa_7_3390	Glycoside Hydrolase Family 61	candidate b-glycosidase related to an Hypocrea endoglucanase
Pa_4_7570	Glycoside Hydrolase Family 61	candidate endoglucanase
Pa_2_6530	Glycoside Hydrolase Family 61	candidate endoglucanase; C-terminal CBM1 module
Pa_1_500	Glycoside Hydrolase Family 61	candidate b-glycosidase; C-terminal CBM1 module
Pa_4_1020	Glycoside Hydrolase Family 61	candidate b-glycosidase related to an Aspergillus endoglucanase; C-terminal CBM1 module
Pa_3_3310	Glycoside Hydrolase Family 61	candidate b-glycosidase
Pa_7_3770	Glycoside Hydrolase Family 61	candidate b-glycosidase related to an Aspergillus endoglucanase
Pa_1_22040	Glycoside Hydrolase Family 61	candidate b-glycosidase related to an Aspergillus endoglucanase; C-terminal CBM1 module
Pa_7_3160	Glycoside Hydrolase Family 61	candidate b-glycosidase related to an Aspergillus endoglucanase; C-terminal CBM1 module
Pa_5_11630	Glycoside Hydrolase Family 61	fragment of candidate b-glycosidase related to an Aspergillus endoglucanase
Pa_0_1370	Glycoside Hydrolase Family 62	candidate a-glycosidase related to a-L-arabinofuranosidases
Pa_5_11250	Glycoside Hydrolase Family 62	candidate membrane-bound a-L-arabinofuranosidase; C-terminal CBM1 module
Pa_2_5990	Glycoside Hydrolase Family 63	candidate a-glycosidase related to processing a-glucosidases
Pa_3_8100	Glycoside Hydrolase Family 63	distantly related to processing a-glucosidases
Pa_2_5980	Glycoside Hydrolase Family 63	fragment of candidate a-glycosidase related to processing a-glucosidases
Pa_2_8250	Glycoside Hydrolase Family 64	candidate b-glycosidase related to b-1,3-glucanases
Pa_5_11170	Glycoside Hydrolase Family 67	candidate xylan a-glucuronidase
Pa_4_9710	Glycoside Hydrolase Family 71	candidate a-glycosidase related to a-1,3-glucanases
Pa_1_16350	Glycoside Hydrolase Family 71	candidate a-glycosidase related to a-1,3-glucanases
Pa_6_7460	Glycoside Hydrolase Family 71	candidate a-glycosidase related to a-1,3-glucanases; C-terminal CBM24 module
Pa_3_7980	Glycoside Hydrolase Family 72	candidate membrane-bound b-transglycosidase related to b-1,3-glucanosyltransglycosylases; contains a GPI-anchor
Pa_6_9520	Glycoside Hydrolase Family 72	candidate membrane-bound b-1,3-glucanosyltransglycosylase; contains a GPI-anchor
Pa_2_1620	Glycoside Hydrolase Family 72	candidate membrane-bound b-1,3-glucanosyltransglycosylase; contains a GPI-anchor
Pa_3_9310	Glycoside Hydrolase Family 72	candidate b-1,3-glucanosyltransglycosylase; contains a GPI-anchor
Pa_2_4390	Glycoside Hydrolase Family 72	candidate membrane-bound b-transglycosidase related to b-1,3-glucanosyltransglycosylases; C-terminal CBM43 module
Pa_5_2280	Glycoside Hydrolase Family 72	candidate membrane-bound protein related to b-transglycosidases
Pa_4_7820	Glycoside Hydrolase Family 74	candidate xyloglucanase; C-terminal CBM1 module
Pa_1_530	Glycoside Hydrolase Family 75	candidate membrane-bound chitosanase
Pa_1_23700	Glycoside Hydrolase Family 76	candidate a-glycosidase distantly related to a bacterial a-1,6-mannanase
Pa_2_9880	Glycoside Hydrolase Family 76	candidate membrane-bound a-glycosidase
Pa_1_22600	Glycoside Hydrolase Family 76	candidate a-glycosidase
Pa_2_11480	Glycoside Hydrolase Family 76	candidate membrane-bound a-1,6-mannanase; contains a GPI-anchor
Pa_5_4390	Glycoside Hydrolase Family 76	candidate membrane-bound a-glycosyltransferase
Pa_6_7690	Glycoside Hydrolase Family 76	candidate a-glycosidase; contains a GPI-anchor
Pa_5_2780	Glycoside Hydrolase Family 76	candidate membrane-bound a-glycosidase
Pa_1_1760	Glycoside Hydrolase Family 76	candidate a-glycosidase
Pa_1_19460	Glycoside Hydrolase Family 76	candidate membrane-bound a-glycosidase
Pa_2_3190	Glycoside Hydrolase Family 78	candidate a-glycosidase related to a-L-rhamnosidases
Pa_0_1320	Glycoside Hydrolase Family 79	related to b-glycosidases
Pa_1_1970	Glycoside Hydrolase Family 79	related to b-glycosidases
Pa_5_3730	Glycoside Hydrolase Family 79	distantly related to b-glycosidases
Pa_4_8010	Glycoside Hydrolase Family 81	candidate b-glycosidase related to b-1,3-glucanases
Pa_6_9260	Glycoside Hydrolase Family 92	candidate a-glycosidase
Pa_4_9200	Glycoside Hydrolase Family 92	candidate a-glycosidase
Pa_5_950	Glycoside Hydrolase Family 93	candidate a-glycosidase related to a Penicillium exo-arabinanase
Pa_4_480	Glycoside Hydrolase Family 93	candidate membrane-bound glycosidase distantly related to a Penicillium exo-arabinanase
Pa_5_2720	Glycoside Hydrolase Family 93	candidate glycosidase
Pa_5_12590	Glycoside Hydrolase Family 94	candidate enzyme acting on b-glycans
GLYCOSYLTRANSFERASES (GT)
Pa_5_10190	Glycosyltransferase Family 1	distantly related to N-glycosyltransferases
Pa_3_11480	Glycosyltransferase Family 1	distantantly related to N-glycosyltransferases
Pa_7_6120	Glycosyltransferase Family 1	candidate b-glycosyltransferase related to UDP-glucose:sterol glucosyltransferases
Pa_1_6820	Glycosyltransferase Family 1	candidate b-glycosyltransferase related to UDP-glucose:sterol glucosyltransferases
Pa_5_6580	Glycosyltransferase Family 1	candidate UDP-glucose:sterol glucosyltransferases
Pa_3_6300	Glycosyltransferase Family 1	candidate b-glycosyltransferase
Pa_3_1610	Glycosyltransferase Family 2	candidate dolichyl-phosphate b-D-mannosyltransferase
Pa_6_5840	Glycosyltransferase Family 2	candidate b-glycosyltransferase related to dolichyl-phosphate b-D-mannosyltransferases
Pa_1_18300	Glycosyltransferase Family 2	candidate polysaccharide-forming b-glycosyltransferase related to bacterial cellulose-synthases
Pa_4_1780	Glycosyltransferase Family 2	related to polysaccharide-forming b-glycosyltransferases
Pa_1_1830	Glycosyltransferase Family 2	related to polysaccharide-forming b-glycosyltransferases
Pa_3_1480	Glycosyltransferase Family 2	related to polysaccharide-forming b-glycosyltransferases
Pa_2_7170	Glycosyltransferase Family 2	candidate polysaccharide-forming b-glycosyltransferase; distantly related to animal hyaluronan synthases
Pa_7_3380	Glycosyltransferase Family 2	candidate polysaccharide-forming b-glycosyltransferase related to cellulose synthases
Pa_1_620	Glycosyltransferase Family 2	candidate polysaccharide-forming b-glycosyltransferase
Pa_2_12490	Glycosyltransferase Family 2	candidate chitin synthase
Pa_2_1040	Glycosyltransferase Family 2	candidate chitin synthase
Pa_3_4480	Glycosyltransferase Family 2	candidate chitin synthase
Pa_1_24310	Glycosyltransferase Family 2	candidate chitin-synthase
Pa_1_12340	Glycosyltransferase Family 2	candidate chitin synthase
Pa_3_3340	Glycosyltransferase Family 2	candidate chitin synthase
Pa_3_3330	Glycosyltransferase Family 2	candidate chitin synthase
Pa_2_11300	Glycosyltransferase Family 3	candidate glycogen synthase
Pa_4_2190	Glycosyltransferase Family 4	related to a-glycosyltransferases
Pa_6_4530	Glycosyltransferase Family 4	candidate a-glycosyltransferase related to a-1,3-mannosyltransferases
Pa_3_10080	Glycosyltransferase Family 4	candidate UDP-GlcNAc: phosphatidylinositol N-acetylglucosaminyltransferase
Pa_4_5400	Glycosyltransferase Family 4	related to a-glycosyltransferases
Pa_3_9230	Glycosyltransferase Family 4	candidate a-glycosyltransferase related to a-mannosyltransferases
Pa_5_1750	Glycosyltransferase Family 4	candidate a-glycosyltransferase related to trehalose synthases
Pa_5_910	Glycosyltransferase Family 5	candidate a-1,3-glucan synthase; N-terminal GH13 module and C-terminal GT5 module
Pa_5_2730	Glycosyltransferase Family 5	candidate a-1,3-glucan synthase; N-terminal GH13 module and C-terminal GT5 module
Pa_2_5880	Glycosyltransferase Family 8	distantly related to a-glycosyltransferases
Pa_2_12780	Glycosyltransferase Family 8	related to a-glycosyltransferases
Pa_4_920	Glycosyltransferase Family 8	candidate a-glycosyltransferase related to N-acetylglucosaminyltransferases
Pa_2_5770	Glycosyltransferase Family 8	candidate glycogenin
Pa_2_9200	Glycosyltransferase Family 15	candidate a-glycosyltransferase related to a-1,2-mannosyltransferases
Pa_6_8400	Glycosyltransferase Family 15	candidate a-glycosyltransferase related to a-1,2-mannosyltransferases
Pa_4_7840	Glycosyltransferase Family 15	candidate a-glycosyltransferase related to a-1,2-mannosyltransferases
Pa_3_9880	Glycosyltransferase Family 15	candidate a-glycosyltransferase related to a-1,2-mannosyltransferases
Pa_7_680	Glycosyltransferase Family 15	candidate a-glycosyltransferase related to a-1,2-mannosyltransferases
Pa_1_9810	Glycosyltransferase Family 17	related to b-glycosyltransferases
Pa_5_730	Glycosyltransferase Family 20	candidate a,a-trehalose-6-phosphate synthase
Pa_1_5680	Glycosyltransferase Family 20	candidate a-glycosyltransferase related to a,a-trehalose-6-phosphate synthases
Pa_5_7260	Glycosyltransferase Family 20	candidate a-glycosyltransferase related to a,a-trehalose-6-phosphate synthases / phosphatases
Pa_2_7510	Glycosyltransferase Family 21	candidate UDP-glucose ceramide glucosyltransferase
Pa_1_6880	Glycosyltransferase Family 22	candidate a-glycosyltransferase related to Dolichyl-phosphate mannose a-mannosyltransferases
Pa_6_6620	Glycosyltransferase Family 22	candidate a-glycosyltransferase related to dolichyl-phosphate-mannose a-1,2-mannosyltransferases
Pa_7_10870	Glycosyltransferase Family 22	candidate a-glycosyltransferase
Pa_7_7410	Glycosyltransferase Family 22	candidate a-glycosyltransferase related to a-mannosyltransferases
Pa_5_6310	Glycosyltransferase Family 24	candidate a-glycosyltransferase related to UDP-glucose glycoprotein a-glucosyltransferases
Pa_0_420	Glycosyltransferase Family 25	related to b-glycosyltransferase
Pa_5_920	Glycosyltransferase Family 31	distantly related to b-glycosyltransferases
Pa_2_6550	Glycosyltransferase Family 31	distantly related to b-glycosyltransferases
Pa_2_7180	Glycosyltransferase Family 31	distantly related to b-glycosyltransferases
Pa_5_2960	Glycosyltransferase Family 31	distantly related to b-glycosyltransferases
Pa_6_11630	Glycosyltransferase Family 31	distantly related to b-glycosyltransferases
Pa_2_6540	Glycosyltransferase Family 32	related to a-glycosyltransferases
Pa_7_3320	Glycosyltransferase Family 32	candidate a-glycosyltransferase
Pa_6_6310	Glycosyltransferase Family 32	candidate a-glycosyltransferase related to a-1,6-mannosyltransferases
Pa_7_3680	Glycosyltransferase Family 32	candidate a-glycosyltransferase
Pa_1_14710	Glycosyltransferase Family 32	candidate a-glycosyltransferase related to a-1,6-mannosyltransferases
Pa_6_9320	Glycosyltransferase Family 33	candidate b-glycosyltransferase related to b-mannosyltransferases
Pa_3_7930	Glycosyltransferase Family 34	candidate a-glycsosyltransferase related to a-1,2-galactosyltransferases
Pa_1_12210	Glycosyltransferase Family 34	candidate a-glycosyltransferase; distantly related to a-1,2-galactosyltransferases
Pa_1_23940	Glycosyltransferase Family 35	candidate glycogen phosphorylase
Pa_1_12480	Glycosyltransferase Family 39	candidate Dolichyl-phosphate-mannose--protein mannosyltransferase.
Pa_3_6880	Glycosyltransferase Family 39	Dolichyl-phosphate-mannose--protein mannosyltransferase.
Pa_1_20990	Glycosyltransferase Family 39	candidate a-glycosyltransferase related to Dolichyl-phosphate-mannose--protein mannosyltransferases
Pa_2_2500	Glycosyltransferase Family 41	distantly related to animal UDP-N-acetylglucosamine:peptide N-acetylglucosaminyltransferases
Pa_5_8380	Glycosyltransferase Family 48	candidate 1,3-b-D-glucan synthase
Pa_5_4930	Glycosyltransferase Family 50	candidate a-glycosyltransferase related to Dolichyl-phosphate-mannose a-mannosyltransferases
Pa_7_490	Glycosyltransferase Family 55	candidate a-glycosyltransferase related to Archea mannosyl-3-phosphoglycerate synthases
Pa_1_9690	Glycosyltransferase Family 57	candidate a-glycosyltransferase related to dolichyl-phosphate-glucose a-1,3-glucosyltransferases
Pa_7_5350	Glycosyltransferase Family 57	candidate a-glycosyltransferase related to dolichyl-phosphate-glucose a-1,3-glucosyltransferases
Pa_6_8480	Glycosyltransferase Family 58	candidate a-glycosyltransferase related to dolichol-phosphate-sugar a-glycosyltransferases
Pa_1_22490	Glycosyltransferase Family 59	related to dolichol-phosphate-sugar a-glycosyltransferases
Pa_1_9230	Glycosyltransferase Family 62	candidate a-1,2 / a-1,6-mannosyltransferase
Pa_2_12980	Glycosyltransferase Family 62	candidate a-glycosyltransferase related to a-1,2 / a-1,6-mannosyltransferases
Pa_6_2080	Glycosyltransferase Family 62	candidate a-glycosyltransferase related to a-1,2 / a-1,6-mannosyltransferases
Pa_1_13440	Glycosyltransferase Family 66	related to candidate oligosaccharyl transferases
Pa_4_2160	Glycosyltransferase Family 69	candidate a-glycosyltransferase related to a-mannosyltransferases
Pa_6_140	Glycosyltransferase Family 69	canddiate a-glycosyltransferase
Pa_4_7830	Glycosyltransferase Family 69	related to a-glycosyltransferases
Pa_4_2110	Glycosyltransferase Family 69	fragment of candidate a-glycosyltransferase
Pa_4_7590	Glycosyltransferase Family 76	distantly related to a-mannosyltransferases
Pa_5_11140	Glycosyltransferase Family 90
Pa_7_10180	Glycosyltransferase Family 90
Pa_1_2430	Glycosyltransferase Family 90
Pa_6_10900	Glycosyltransferases not yet assigned to a family	distantly related to glycosyltransferases
Pa_2_10170	Glycosyltransferases not yet assigned to a family	distantly related to glycosyltransferases
Pa_6_8230	Glycosyltransferases not yet assigned to a family	distantly related to glycosyltransferases
Pa_1_22800	Glycosyltransferases not yet assigned to a family	distantly related to glycosyltransferases
Pa_4_7850	Glycosyltransferases not yet assigned to a family	distantly related to glycosyltransferases
Pa_4_4310	Glycosyltransferases not yet assigned to a family	distantly related to glycosyltransferases
Pa_7_1950	Glycosyltransferases not yet assigned to a family	distantly related to glycosyltransferases
POLYSACCHARIDE LYASES (PL)
Pa_6_11500	Polysaccharide Lyase Family 1	related to pectate lyases
Pa_5_1860	Polysaccharide Lyase Family 1	candidate pectate lyase
Pa_5_1370	Polysaccharide Lyase Family 1	related to pectate lyases
Pa_6_9640	Polysaccharide Lyase Family 1	related to pectate lyases
Pa_4_1490	Polysaccharide Lyase Family 3	candidate pectate lyase
Pa_5_10960	Polysaccharide Lyase Family 3	candidate pectate lyase
Pa_4_9730	Polysaccharide Lyase Family 4	candidate rhamnogalacturonan lyase
CARBOHYDRATE ESTERASES (CE)
Pa_6_5620	Carbohydrate Esterase Family 1	candidate acetyl xylan esterase
Pa_3_830	Carbohydrate Esterase Family 1	candidate acetyl xylan esterase
Pa_5_10670	Carbohydrate Esterase Family 1	candidate carbohydrate esterase related to a feruloyl esterase
Pa_3_9660	Carbohydrate Esterase Family 1	candidate feruloyl esterase
Pa_5_4080	Carbohydrate Esterase Family 1	candidate feruloyl esterase
Pa_6_6700	Carbohydrate Esterase Family 1	related to cinnamoyl / feruloyl esterases
Pa_7_10850	Carbohydrate Esterase Family 1	candidate esterase
Pa_5_320	Carbohydrate Esterase Family 1	candidate esterase; C-terminal CBM1 module
Pa_5_12620	Carbohydrate Esterase Family 1	candidate esterase related to acetyl xylan esterases
Pa_1_24510	Carbohydrate Esterase Family 1	candidate feruloyl esterase; C-terminal CBM1 module
Pa_5_1000	Carbohydrate Esterase Family 1	candidate esterase related to feruloyl esterases
Pa_1_4870	Carbohydrate Esterase Family 1	candidate acetyl xylan esterase; C-terminal CBM1 module
Pa_5_11240	Carbohydrate Esterase Family 1	candidate esterase related to feruloyl esterases
Pa_6_7410	Carbohydrate Esterase Family 1	candidate esterase related to acetyl xylan esterases
Pa_4_1290	Carbohydrate Esterase Family 3	candidate esterase
Pa_6_510	Carbohydrate Esterase Family 3	candidate esterase
Pa_6_7250	Carbohydrate Esterase Family 3	candidate esterase
Pa_1_15210	Carbohydrate Esterase Family 3	candidate esterase; C-terminal CBM1 module
Pa_5_2030	Carbohydrate Esterase Family 3	related to esterases
Pa_1_40	Carbohydrate Esterase Family 3	candidate esterase
Pa_1_21360	Carbohydrate Esterase Family 3	fragment of candidate esterase
Pa_5_10100	Carbohydrate Esterase Family 4	candidate esterase related to chitin deacetylases
Pa_7_1500	Carbohydrate Esterase Family 4	candidate esterase related chitin deacetylases
Pa_1_18690	Carbohydrate Esterase Family 4	candidate esterase related to peptidoglycan N-acetylglucosamine deacetylases; cell-wall anchored
Pa_5_3320	Carbohydrate Esterase Family 4	candidate esterase related to cyclic imide hydrolases
Pa_1_4780	Carbohydrate Esterase Family 4	candidate chitin deacetylase; C-terminal CBM18 module
Pa_1_24070	Carbohydrate Esterase Family 4	candidate esterase
Pa_7_9360	Carbohydrate Esterase Family 5	candidate esterase related to acetyl xylan esterases
Pa_1_15270	Carbohydrate Esterase Family 5	candidate cutinase
Pa_6_11140	Carbohydrate Esterase Family 5	candidate cutinase
Pa_1_70	Carbohydrate Esterase Family 5	candidate esterase related to cutinases
Pa_3_380	Carbohydrate Esterase Family 5	candidate acetyl xylan esterase
Pa_1_21430	Carbohydrate Esterase Family 5	candidate esterase related to acetyl xylan esterases
Pa_5_12330	Carbohydrate Esterase Family 5	candidate acetyl xylan esterase; C-terminal CBM1 module
Pa_4_7580	Carbohydrate Esterase Family 8	related to pectin methylesterases
Pa_4_8730	Carbohydrate Esterase Family 9	candidate esterase related to N-acetyl-glucosamine-6-phosphate deacetylases
Pa_5_1460	Carbohydrate Esterase Family 9	candidate membrane-bound esterase
Pa_1_22170	Carbohydrate Esterase Family 12	candidate rhamnogalacturonan acetylesterase
Pa_1_17160	Carbohydrate esterases not yet assigned to a family	distantly relates to esterases
Other CARBOHYDRATE-BINDING MODULE (CBM) containing proteins
Pa_3_10940	Carbohydrate-Binding Module Family 1	candidate carbohydrate-binding protein
Pa_5_11290	Carbohydrate-Binding Module Family 1	candidate carbohydrate-binding protein
Pa_7_3570	Carbohydrate-Binding Module Family 1	candidate carbohydrate-binding protein
Pa_0_910	Carbohydrate-Binding Module Family 1	candidate carbohydrate-binding protein
Pa_7_2650	Carbohydrate-Binding Module Family 1	candidate carbohydrate-binding protein; N-terminal CDH module
Pa_5_3440	Carbohydrate-Binding Module Family 18	candidate carbohydrate-binding protein
Pa_1_21460	Carbohydrate-Binding Module Family 18	candidate carbohydrate-binding protein with three CBM18 modules
Pa_5_3430	Carbohydrate-Binding Module Family 18	candidate carbohydrate-binding protein with four CBM18 modules
Pa_6_11040	Carbohydrate-Binding Module Family 18	candidate carbohydrate-binding protein with three CBM18 modules
Pa_5_10830	Carbohydrate-Binding Module Family 18	candidate carbohydrate-binding protein with six CBM18 modules
Pa_0_90	Carbohydrate-Binding Module Family 18	candidate carbohydrate-binding protein
Pa_3_10650	Carbohydrate-Binding Module Family 20	candidate carbohydrate-binding protein
Pa_7_4990	Carbohydrate-Binding Module Family 21	candidate carbohydrate-binding protein
Pa_2_12260	Carbohydrate-Binding Module Family 48	candidate carbohydrate-binding protein

## Sheet: Old
Podospora anserina
GLYCOSIDASES (GH)
Gene model	Defline	Description
Pa_7_10520	Glycoside Hydrolase Family 1	candidate b-glucosidase
Pa_1_1480	Glycoside Hydrolase Family 2	candidate retaining b-glycosidase related to b-mannosidases
Pa_4_9910	Glycoside Hydrolase Family 2	candidate retaining b-glycosidase
Pa_1_18330	Glycoside Hydrolase Family 2	candidate b-glycosidase
Pa_3_2620	Glycoside Hydrolase Family 2	candidate b-galactosidase
Pa_4_7810	Glycoside Hydrolase Family 2	candidate b-glycosidase related to b-galactosidases
Pa_1_5180	Glycoside Hydrolase Family 2	candidate b-glycosidase related to b-galactosidases
Pa_6_2040	Glycoside Hydrolase Family 2	fragment of candidate exo-b-D-glucosaminidase
Pa_5_10470	Glycoside Hydrolase Family 2	candidate b-glycosidase related to exo-b-D-glucosaminidases
Pa_1_4810	Glycoside Hydrolase Family 3	candidate retaining b-glycosidase related to b-xylosidases
Pa_4_8720	Glycoside Hydrolase Family 3	candidate retaining b-glycosidase
Pa_1_8840	Glycoside Hydrolase Family 3	candidate retaining b-glycosidase related to b-glucosidases
Pa_5_960	Glycoside Hydrolase Family 3	candidate b-glycosidase related to b-xylosidases
Pa_4_3750	Glycoside Hydrolase Family 3	candidate b-glycosidase related to b-glucosidases
Pa_3_590	Glycoside Hydrolase Family 3	candidate b-glucosidase
Pa_2_10270	Glycoside Hydrolase Family 3	candidate b-glucosidase
Pa_7_3190	Glycoside Hydrolase Family 3	candidate b-glucosidase
Pa_2_9330	Glycoside Hydrolase Family 3	candidate b-glucosidase
Pa_5_9310	Glycoside Hydrolase Family 3	candidate b-glucosidase
Pa_6_10960	Glycoside Hydrolase Family 3	candidate b-glycosidase related to b-glucosidases
Pa_5_6410	Glycoside Hydrolase Family 5	related to b-glycosidases
Pa_7_2000	Glycoside Hydrolase Family 5	candidate retaining b-glycosidase related to xylanases
Pa_3_5660	Glycoside Hydrolase Family 5	candidate retaining b-glycosidase
Pa_5_3770	Glycoside Hydrolase Family 5	candidate retaining b-glycosidase related to xylanases
Pa_1_2850	Glycoside Hydrolase Family 5	candidate retaining b-glycosidase related to endo-1,4-b-glucanase
Pa_7_11010	Glycoside Hydrolase Family 5	related to b-glycosidases
Pa_5_9360	Glycoside Hydrolase Family 5	candidate b-glycosidase
Pa_5_3310	Glycoside Hydrolase Family 5	candidate endo-b-1,6-galactanase
Pa_0_1530	Glycoside Hydrolase Family 5	candidate b-glycosidase
Pa_5_2950	Glycoside Hydrolase Family 5	candidate endoglucanase
Pa_2_7110	Glycoside Hydrolase Family 5	candidate endoglucanase
Pa_1_5990	Glycoside Hydrolase Family 5	candidate endoglucanase; N-terminal CBM1 module
Pa_6_490	Glycoside Hydrolase Family 5	candidate b-mannanase
Pa_3_10640	Glycoside Hydrolase Family 5	candidate b-glycosidase related to b-mannanases
Pa_4_8850	Glycoside Hydrolase Family 5	candidate membrane-bound b-glycosidase related to exo-1,3-b-glucanases
Pa_2_13800	Glycoside Hydrolase Family 6	candidate endoglucanase
Pa_4_550	Glycoside Hydrolase Family 6	candidate endoglucanase; C-terminal CBM1 module
Pa_4_2420	Glycoside Hydrolase Family 6	candidate b-glycosidase related to cellobiohydrolases
Pa_0_1250	Glycoside Hydrolase Family 6	candidate [non-reducing end] cellobiohydrolase; N-terminal CBM1 module
Pa_4_1170	Glycoside Hydrolase Family 7	candidate endoglucanase
Pa_4_5140	Glycoside Hydrolase Family 7	candidate endoglucanase
Pa_5_12770	Glycoside Hydrolase Family 7	candidate b-glycosidase related to [reducing end] cellobiohydrolases
Pa_1_7520	Glycoside Hydrolase Family 7	candidate [reducing end] cellobiohydrolase
Pa_6_11480	Glycoside Hydrolase Family 7	candidate [reducing end] cellobiohydrolase
Pa_3_730	Glycoside Hydrolase Family 7	candidate [reducing end] cellobiohydrolase; C-terminal CBM1 module
Pa_5_10280	Glycoside Hydrolase Family 10	candidate xylanase
Pa_5_10290	Glycoside Hydrolase Family 10	candidate b-xylanase
Pa_2_10280	Glycoside Hydrolase Family 10	candidate retaining b-glycosidase related to xylanases
Pa_7_4370	Glycoside Hydrolase Family 10	candidate retaining b-glycosidase related to b-xylanases
Pa_2_4290	Glycoside Hydrolase Family 10	candidate retaining b-glycosidase related to b-xylanases
Pa_4_2050	Glycoside Hydrolase Family 10	candidate xylanase
Pa_5_7040	Glycoside Hydrolase Family 10	candidate xylanase
Pa_4_4530	Glycoside Hydrolase Family 10	candidate b-glycosidase related to xylanases
Pa_5_12430	Glycoside Hydrolase Family 10	candidate xylanase; C-terminal CBM1 module
Pa_5_6810	Glycoside Hydrolase Family 11	candidate b-glycosidase related to xylanases
Pa_1_250	Glycoside Hydrolase Family 11	candidate xylanase
Pa_3_10360	Glycoside Hydrolase Family 11	candidate xylanase
Pa_6_6400	Glycoside Hydrolase Family 11	candidate xylanase
Pa_2_13730	Glycoside Hydrolase Family 11	candidate xylanase; C-terminal CBM1 module
Pa_1_1010	Glycoside Hydrolase Family 11	candidate xylanase
Pa_7_3370	Glycoside Hydrolase Family 12	candidate membrane-bound b-glycosidase distantly related to endoglucanases
Pa_4_6020	Glycoside Hydrolase Family 12	candidate endoglucanase
Pa_1_16140	Glycoside Hydrolase Family 13	candidate a-glycosidase related to oligo-1,6-glucosidases
Pa_5_2740	Glycoside Hydrolase Family 13	candidate membrane-bound a-glycosidase related to a-amylases
Pa_1_12690	Glycoside Hydrolase Family 13	candidate a-amylase; C-terminal CBM20 module
Pa_5_910	Glycoside Hydrolase Family 13	candidate a-1,3-glucan synthase; N-terminal GH13 module and C-terminal GT5 module
Pa_5_2730	Glycoside Hydrolase Family 13	candidate a-1,3-glucan synthase; N-terminal GH13 module and C-terminal GT5 module
Pa_1_6200	Glycoside Hydrolase Family 13	candidate a-glycosidase related to glycogen debranching enzymes
Pa_5_180	Glycoside Hydrolase Family 13	candidate a-glycosidase related to a-amylases
Pa_3_9720	Glycoside Hydrolase Family 13	candidate a-glycosidase related to a-amylases
Pa_6_5600	Glycoside Hydrolase Family 13	candidate 1,4-a-glucan branching enzyme
Pa_3_4910	Glycoside Hydrolase Family 15	candidate glucoamylase
Pa_3_3770	Glycoside Hydrolase Family 15	candidate glucoamylase; C-terminal CBM20 module
Pa_1_11790	Glycoside Hydrolase Family 15	candidate a-glycosidase distantly related to glucoamylases
Pa_4_870	Glycoside Hydrolase Family 16	candidate retaining b-glycosidase related to b-glucanases
Pa_6_10540	Glycoside Hydrolase Family 16	candidate retaining b-glycosidase related to endo-1,3-b-glucanases
Pa_7_9400	Glycoside Hydrolase Family 16	candidate membrane-bound retaining b-glycosidase
Pa_7_630	Glycoside Hydrolase Family 16	candidate membrane-bound b-glycosidase; N-terminal CBM18 module
Pa_1_9470	Glycoside Hydrolase Family 16	candidate b-glycosidase
Pa_0_1310	Glycoside Hydrolase Family 16	related to b-glycosidases
Pa_4_7400	Glycoside Hydrolase Family 16	candidate b-glycosidase
Pa_6_10680	Glycoside Hydrolase Family 16	candidate membrane-bound b-glycosidase
Pa_6_10910	Glycoside Hydrolase Family 16	candidate membrane-bound b-glycosidase
Pa_2_11720	Glycoside Hydrolase Family 16	candidate membrane-bound b-glycosidase related to b-glucanases
Pa_1_12220	Glycoside Hydrolase Family 16	candidate b-glycosidase related to lichenases
Pa_2_1570	Glycoside Hydrolase Family 16	candidate membrane-bound protein related to b-glycosidases
Pa_7_1340	Glycoside Hydrolase Family 17	candidate membrane-bound retaining b-1,3-glycosidase
Pa_3_3900	Glycoside Hydrolase Family 17	candidate retaining b-1,3-glycosidase
Pa_1_12320	Glycoside Hydrolase Family 17	candidate retaining b-1,3-glycosidase
Pa_1_15940	Glycoside Hydrolase Family 17	candidate membrane-bound retaining b-glycosidase
Pa_1_2250	Glycoside Hydrolase Family 18	candidate b-glycosidase related to chitinases
Pa_5_5160	Glycoside Hydrolase Family 18	candidate b-glycosidase distantly related to chitinases
Pa_2_9140	Glycoside Hydrolase Family 18	candidate b-glycosidase distantly related to chitinases
Pa_5_1650	Glycoside Hydrolase Family 18	candidate b-glycosidase
Pa_6_6990	Glycoside Hydrolase Family 18	candidate chitinase; C-terminal CBM1 module
Pa_5_3790	Glycoside Hydrolase Family 18	candidate b-glycosidase related to chitinases
Pa_3_3180	Glycoside Hydrolase Family 18	candidate b-glycosidase; N-terminal CBM18 module
Pa_2_930	Glycoside Hydrolase Family 18	distantly related to b-glycosidases
Pa_6_8160	Glycoside Hydrolase Family 18	candidate b-glycosidase; N-terminal CBM18 module
Pa_2_9230	Glycoside Hydrolase Family 18	related to b-glycosidases; central CBM18 module
Pa_1_19950	Glycoside Hydrolase Family 18	related to b-glycosidases
Pa_1_21450	Glycoside Hydrolase Family 18	related to b-glycosidase; central CBM18 module
Pa_5_1150	Glycoside Hydrolase Family 18	candidate b-glycosidase; N-terminal CBM18 module
Pa_6_8300	Glycoside Hydrolase Family 18	candidate membrane-bound b-glycosidase related to chitinases; N-terminal CBM18 module
Pa_4_5560	Glycoside Hydrolase Family 18	candidate membrane-bound b-glycosidase; N-terminal CBM18 module
Pa_5_1570	Glycoside Hydrolase Family 18	candidate b-glycosidase related to chitinases; N-terminal CBM18 module
Pa_5_10820	Glycoside Hydrolase Family 18	candidate b-glycosidase related to chitinases; two N-terminal CBM18 modules
Pa_3_1970	Glycoside Hydrolase Family 18	candidate chitinase
Pa_1_8880	Glycoside Hydrolase Family 18	candidate chitinase
Pa_5_3290	Glycoside Hydrolase Family 18	candidate chitinase
Pa_1_9530	Glycoside Hydrolase Family 20	candidate exochitinase OR hexosaminidase
Pa_6_11590	Glycoside Hydrolase Family 24	distantly related to Bacteriophage lysozymes
Pa_5_1950	Glycoside Hydrolase Family 26	candidate b-mannanase; N-terminal CBM35 module
Pa_6_7390	Glycoside Hydrolase Family 27	candidate a-glycosidase related to a-galactosidases
Pa_5_6680	Glycoside Hydrolase Family 27	candidate a-galactosidase
Pa_5_1420	Glycoside Hydrolase Family 31	candidate retaining a-glycosidase related to a-glucosidases
Pa_3_2810	Glycoside Hydrolase Family 31	candidate retaining a-glycosidase
Pa_2_60	Glycoside Hydrolase Family 31	candidate a-glucosidase
Pa_2_9010	Glycoside Hydrolase Family 31	candidate membrane-bound retaining a-glycosidase related to a-glucosidases
Pa_1_6640	Glycoside Hydrolase Family 31	candidate membrane-bound a-glucosidase
Pa_1_14400	Glycoside Hydrolase Family 35	candidate b-glycosidase related to b-galactosidases
Pa_3_10400	Glycoside Hydrolase Family 36	candidate retaining a-glycosidase
Pa_1_2050	Glycoside Hydrolase Family 37	candidate trehalase
Pa_2_10130	Glycoside Hydrolase Family 37	candidate trehalase
Pa_1_10350	Glycoside Hydrolase Family 38	candidate a-glycosidase related to a-mannosidases
Pa_2_2920	Glycoside Hydrolase Family 43	candidate glycosidase
Pa_3_580	Glycoside Hydrolase Family 43	candidate b-xylosidase
Pa_4_7420	Glycoside Hydrolase Family 43	related to b-D-xylosidases / a-L-arabinofuranosidases; C-terminal CBM6 module
Pa_4_7540	Glycoside Hydrolase Family 43	candidate b-glycosidase
Pa_0_1460	Glycoside Hydrolase Family 43	candidate b-glycosidase related to galactan 1,3-b-galactosidases; C-terminal CBM35 modules
Pa_5_10370	Glycoside Hydrolase Family 43	fragment of candidate b-glycosidase
Pa_5_10380	Glycoside Hydrolase Family 43	fragment of candidate b-glycosidase
Pa_4_5590	Glycoside Hydrolase Family 43	candidate a-L-glycosidase
Pa_0_1360	Glycoside Hydrolase Family 43	candidate exo-1,5-a-L-arabinofuranosidase; C-terminal CBM42 module
Pa_3_1010	Glycoside Hydrolase Family 43	candidate b-glycosidase
Pa_1_1050	Glycoside Hydrolase Family 43	candidate a-L-glycosidase
Pa_5_10430	Glycoside Hydrolase Family 43	candidate b-glycosidase
Pa_5_6730	Glycoside Hydrolase Family 43	related to b-D-xylosidases / a-L-arabinofuranosidases; C-terminal CBM6 module
Pa_1_11070	Glycoside Hydrolase Family 45	candidate endoglucanase
Pa_4_1710	Glycoside Hydrolase Family 45	candidate endoglucanase; C-terminal CBM1 module
Pa_4_8120	Glycoside Hydrolase Family 47	candidate a-mannosidase
Pa_4_3320	Glycoside Hydrolase Family 47	candidate a-glycosidase related to a-mannosidases
Pa_6_610	Glycoside Hydrolase Family 47	candidate membrane-bound a-glycosidase related to a-mannosidases
Pa_1_11480	Glycoside Hydrolase Family 47	candidate a-glycosidase related to a-mannosidases
Pa_0_840	Glycoside Hydrolase Family 47	candidate membrane-bound a-glycosidase related to a-mannosidases
Pa_5_9380	Glycoside Hydrolase Family 47	candidate a-glycosidase related to a-mannosidases
Pa_2_4900	Glycoside Hydrolase Family 47	candidate membrane-bound a-glycosidase related to a-mannosidases
Pa_1_7180	Glycoside Hydrolase Family 47	candidate membrane-bound a-mannosidase
Pa_1_3410	Glycoside Hydrolase Family 47	candidate membrane-bound a-glycosidase related to a-mannosidases
Pa_5_9390	Glycoside Hydrolase Family 47	fragment of candidate a-glycosidase related to a-mannosidases
Pa_5_11670	Glycoside Hydrolase Family 51	candidate retaining b-glycosidase / a-L-glycofuranosidase
Pa_1_16660	Glycoside Hydrolase Family 53	candidate endo-1,4-b-galactanase
Pa_1_480	Glycoside Hydrolase Family 55	candidate b-glycosidase related to exo-b-1,3-glucanases
Pa_6_10850	Glycoside Hydrolase Family 55	candidate b-glycosidase related to exo-b-1,3-glucanases
Pa_4_9580	Glycoside Hydrolase Family 55	candidate exo-b-1,3-glucanase
Pa_7_3600	Glycoside Hydrolase Family 55	candidate exo-b-1,3-glucanase
Pa_4_4880	Glycoside Hydrolase Family 55	candidate b-glycosidase related to exo-b-1,3-glucanases
Pa_1_17690	Glycoside Hydrolase Family 55	candidate b-glycosidase related to exo-b-1,3-glucanases
Pa_2_1970	Glycoside Hydrolase Family 55	fragment of candidate b-glycosidase
Pa_6_1100	Glycoside Hydrolase Family 61	candidate b-glycosidase
Pa_1_22150	Glycoside Hydrolase Family 61	candidate b-glycosidase
Pa_3_2580	Glycoside Hydrolase Family 61	candidate b-glycosidase related to an Aspergillus endoglucanase
Pa_1_21900	Glycoside Hydrolase Family 61	candidate b-glycosidase related to an Aspergillus endoglucanase
Pa_5_9980	Glycoside Hydrolase Family 61	candidate b-glycosidase related to an Aspergillus endoglucanase
Pa_6_11370	Glycoside Hydrolase Family 61	candidate b-glycosidase related to an Aspergillus endoglucanase
Pa_6_11470	Glycoside Hydrolase Family 61	candidate b-glycosidase related to an Aspergillus endoglucanase
Pa_5_10760	Glycoside Hydrolase Family 61	candidate b-glycosidase related to an Aspergillus endoglucanase
Pa_6_11220	Glycoside Hydrolase Family 61	candidate b-glycosidase related to an Aspergillus endoglucanase
Pa_2_4860	Glycoside Hydrolase Family 61	candidate b-glycosidase related to an Aspergillus endoglucanase
Pa_5_10660	Glycoside Hydrolase Family 61	candidate b-glycosidase
Pa_7_3770	Glycoside Hydrolase Family 61	candidate b-glycosidase related to an Aspergillus endoglucanase
Pa_5_6950	Glycoside Hydrolase Family 61	candidate b-glycosidase related to an Aspergillus endoglucanase
Pa_3_190	Glycoside Hydrolase Family 61	related to b-glycosidases
Pa_2_1700	Glycoside Hydrolase Family 61	candidate b-glycosidase related to an Aspergillus endoglucanase
Pa_6_7780	Glycoside Hydrolase Family 61	candidate b-glycosidase related to an Aspergillus endoglucanase
Pa_2_7040	Glycoside Hydrolase Family 61	candidate b-glycosidase related to an Hypocrea endoglucanase
Pa_5_4100	Glycoside Hydrolase Family 61	candidate b-glycosidase related to an Aspergillus endoglucanase
Pa_0_270	Glycoside Hydrolase Family 61	candidate b-glycosidase related to an Aspergillus endoglucanase
Pa_7_5030	Glycoside Hydrolase Family 61	candidate b-glycosidase
Pa_1_16300	Glycoside Hydrolase Family 61	candidate b-glycosidase related to an Aspergillus endoglucanase; C-terminal CBM1 module
Pa_4_350	Glycoside Hydrolase Family 61	candidate b-glycosidase related to an Hypocrea endoglucanase; C-terminal CBM1 module
Pa_5_8940	Glycoside Hydrolase Family 61	candidate b-glycosidase related to an Aspergillus endoglucanase; C-terminal CBM1 module
Pa_2_7120	Glycoside Hydrolase Family 61	candidate b-glycosidase related to an Aspergillus endoglucanase
Pa_7_3390	Glycoside Hydrolase Family 61	candidate b-glycosidase related to an Hypocrea endoglucanase
Pa_1_22040	Glycoside Hydrolase Family 61	candidate b-glycosidase related to an Aspergillus endoglucanase; C-terminal CBM1 module
Pa_7_3160	Glycoside Hydrolase Family 61	candidate b-glycosidase related to an Aspergillus endoglucanase; C-terminal CBM1 module
Pa_4_7570	Glycoside Hydrolase Family 61	candidate endoglucanase
Pa_2_6530	Glycoside Hydrolase Family 61	candidate endoglucanase; C-terminal CBM1 module
Pa_1_500	Glycoside Hydrolase Family 61	candidate b-glycosidase; C-terminal CBM1 module
Pa_4_1020	Glycoside Hydrolase Family 61	candidate b-glycosidase related to an Aspergillus endoglucanase; C-terminal CBM1 module
Pa_3_3310	Glycoside Hydrolase Family 61	candidate b-glycosidase
Pa_5_11630	Glycoside Hydrolase Family 61	fragment of candidate b-glycosidase related to an Aspergillus endoglucanase
Pa_0_1370	Glycoside Hydrolase Family 62	candidate a-glycosidase related to a-L-arabinofuranosidases
Pa_5_11250	Glycoside Hydrolase Family 62	candidate membrane-bound a-L-arabinofuranosidase; C-terminal CBM1 module
Pa_2_5990	Glycoside Hydrolase Family 63	candidate a-glycosidase related to processing a-glucosidases
Pa_3_8100	Glycoside Hydrolase Family 63	candidate a-glycosidase distantly related to a-glucosidases
Pa_2_5980	Glycoside Hydrolase Family 63	fragment of candidate a-glycosidase related to processing a-glucosidases
Pa_2_8250	Glycoside Hydrolase Family 64	candidate b-glycosidase related to b-1,3-glucanases
Pa_5_11170	Glycoside Hydrolase Family 67	candidate a-glucuronidase
Pa_4_9710	Glycoside Hydrolase Family 71	candidate a-glycosidase related to a-1,3-glucanases
Pa_1_16350	Glycoside Hydrolase Family 71	candidate a-glycosidase related to a-1,3-glucanases
Pa_6_7460	Glycoside Hydrolase Family 71	related to a-glycosidase; C-terminal CBM24 module
Pa_3_7980	Glycoside Hydrolase Family 72	candidate membrane-bound b-transglycosidase related to b-1,3-glucanosyltransglycosylases
Pa_6_9520	Glycoside Hydrolase Family 72	candidate membrane-bound b-1,3-glucanosyltransglycosylase
Pa_2_1620	Glycoside Hydrolase Family 72	candidate membrane-bound b-1,3-glucanosyltransglycosylase
Pa_3_9310	Glycoside Hydrolase Family 72	candidate b-1,3-glucanosyltransglycosylase
Pa_2_4390	Glycoside Hydrolase Family 72	candidate membrane-bound b-transglycosidase related to b-1,3-glucanosyltransglycosylases; C-terminal CBM43 module
Pa_5_2280	Glycoside Hydrolase Family 72	candidate membrane-bound protein related to b-transglycosidases
Pa_4_7820	Glycoside Hydrolase Family 74	candidate xyloglucanase; C-terminal CBM1 module
Pa_1_530	Glycoside Hydrolase Family 75	candidate membrane-bound chitosanase
Pa_1_23700	Glycoside Hydrolase Family 76	candidate a-glycosidase distantly related to a bacterial a-1,6-mannanase
Pa_2_9880	Glycoside Hydrolase Family 76	candidate membrane-bound a-glycosidase
Pa_1_22600	Glycoside Hydrolase Family 76	candidate a-glycosidase
Pa_2_11480	Glycoside Hydrolase Family 76	candidate membrane-bound a-1,6-mannanase
Pa_5_4390	Glycoside Hydrolase Family 76	candidate membrane-bound a-glycosyltransferase
Pa_6_7690	Glycoside Hydrolase Family 76	candidate a-glycosidase
Pa_5_2780	Glycoside Hydrolase Family 76	candidate membrane-bound a-glycosidase
Pa_1_1760	Glycoside Hydrolase Family 76	candidate a-glycosidase
Pa_1_19460	Glycoside Hydrolase Family 76	candidate membrane-bound a-glycosidase
Pa_2_3190	Glycoside Hydrolase Family 78	candidate a-glycosidase related to a-L-rhamnosidases
Pa_5_3730	Glycoside Hydrolase Family 79	distantly related to b-glycosidases
Pa_1_1970	Glycoside Hydrolase Family 79	related to b-glycosidases
Pa_0_1320	Glycoside Hydrolase Family 79	related to b-glycosidases
Pa_4_8010	Glycoside Hydrolase Family 81	candidate b-glycosidase related to b-1,3-glucanases
Pa_6_9260	Glycoside Hydrolase Family 92	candidate a-glycosidase
Pa_4_9200	Glycoside Hydrolase Family 92	candidate a-glycosidase
Pa_5_950	Glycoside Hydrolase Family 93	candidate a-glycosidase related to a Penicillium exo-arabinanase
Pa_4_480	Glycoside Hydrolase Family 93	candidate membrane-bound glycosidase distantly related to a Penicillium exo-arabinanase
Pa_5_2720	Glycoside Hydrolase Family 93	candidate glycosidase
Pa_5_12590	Glycoside Hydrolase Family 94	candidate enzyme acting on b-glycans
GLYCOSYLTRANSFERASES (GT)
Gene model	Defline	JGI_Description
Pa_5_10190	Glycosyltransferase Family 1	distantly related to N-glycosyltransferases
Pa_3_11480	Glycosyltransferase Family 1	distantantly related to N-glycosyltransferases
Pa_7_6120	Glycosyltransferase Family 1	candidate b-glycosyltransferase related to UDP-glucose:sterol glucosyltransferases
Pa_1_6820	Glycosyltransferase Family 1	candidate b-glycosyltransferase related to UDP-glucose:sterol glucosyltransferases
Pa_5_6580	Glycosyltransferase Family 1	candidate UDP-glucose:sterol glucosyltransferases
Pa_3_6300	Glycosyltransferase Family 1	candidate b-glycosyltransferase
Pa_3_1610	Glycosyltransferase Family 2	candidate dolichyl-phosphate b-D-mannosyltransferase
Pa_6_5840	Glycosyltransferase Family 2	candidate b-glycosyltransferase related to dolichyl-phosphate b-D-mannosyltransferases
Pa_1_18300	Glycosyltransferase Family 2	candidate polysaccharide-forming b-glycosyltransferase related to bacterial cellulose-synthases
Pa_4_1780	Glycosyltransferase Family 2	related to polysaccharide-forming b-glycosyltransferases
Pa_1_1830	Glycosyltransferase Family 2	related to polysaccharide-forming b-glycosyltransferases
Pa_3_1480	Glycosyltransferase Family 2	related to polysaccharide-forming b-glycosyltransferases
Pa_2_7170	Glycosyltransferase Family 2	candidate polysaccharide-forming b-glycosyltransferase; distantly related to animal hyaluronan synthases
Pa_7_3380	Glycosyltransferase Family 2	candidate polysaccharide-forming b-glycosyltransferase related to cellulose synthases
Pa_1_620	Glycosyltransferase Family 2	candidate polysaccharide-forming b-glycosyltransferase
Pa_2_12490	Glycosyltransferase Family 2	candidate chitin synthase
Pa_2_1040	Glycosyltransferase Family 2	candidate chitin synthase
Pa_3_4480	Glycosyltransferase Family 2	candidate chitin synthase
Pa_1_24310	Glycosyltransferase Family 2	candidate chitin-synthase
Pa_1_12340	Glycosyltransferase Family 2	candidate chitin synthase
Pa_3_3340	Glycosyltransferase Family 2	candidate chitin synthase
Pa_3_3330	Glycosyltransferase Family 2	candidate chitin synthase
Pa_2_11300	Glycosyltransferase Family 3	candidate glycogen synthase
Pa_4_5400	Glycosyltransferase Family 4	related to a-glycosyltransferases
Pa_4_2190	Glycosyltransferase Family 4	related to a-glycosyltransferases
Pa_6_4530	Glycosyltransferase Family 4	candidate a-glycosyltransferase related to a-1,3-mannosyltransferases
Pa_3_10080	Glycosyltransferase Family 4	candidate UDP-GlcNAc: phosphatidylinositol N-acetylglucosaminyltransferase
Pa_3_9230	Glycosyltransferase Family 4	candidate a-glycosyltransferase related to a-mannosyltransferases
Pa_5_1750	Glycosyltransferase Family 4	candidate a-glycosyltransferase related to trehalose synthases
Pa_5_910	Glycosyltransferase Family 5	candidate a-1,3-glucan synthase; N-terminal GH13 module and C-terminal GT5 module
Pa_5_2730	Glycosyltransferase Family 5	candidate a-1,3-glucan synthase; N-terminal GH13 module and C-terminal GT5 module
Pa_2_5880	Glycosyltransferase Family 8	distantly related to a-glycosyltransferases
Pa_2_12780	Glycosyltransferase Family 8	related to a-glycosyltransferases
Pa_4_920	Glycosyltransferase Family 8	candidate a-glycosyltransferase related to N-acetylglucosaminyltransferases
Pa_2_5770	Glycosyltransferase Family 8	candidate glycogenin
Pa_2_9200	Glycosyltransferase Family 15	candidate a-glycosyltransferase related to a-1,2-mannosyltransferases
Pa_6_8400	Glycosyltransferase Family 15	candidate a-glycosyltransferase related to a-1,2-mannosyltransferases
Pa_4_7840	Glycosyltransferase Family 15	candidate a-glycosyltransferase related to a-1,2-mannosyltransferases
Pa_3_9880	Glycosyltransferase Family 15	candidate a-glycosyltransferase related to a-1,2-mannosyltransferases
Pa_7_680	Glycosyltransferase Family 15	candidate a-glycosyltransferase related to a-1,2-mannosyltransferases
Pa_1_9810	Glycosyltransferase Family 17	related to b-glycosyltransferases
Pa_5_730	Glycosyltransferase Family 20	candidate a,a-trehalose-6-phosphate synthase
Pa_1_5680	Glycosyltransferase Family 20	candidate a-glycosyltransferase related to a,a-trehalose-6-phosphate synthases
Pa_5_7260	Glycosyltransferase Family 20	candidate a-glycosyltransferase related to a,a-trehalose-6-phosphate synthases / phosphatases
Pa_2_7510	Glycosyltransferase Family 21	candidate UDP-glucose ceramide glucosyltransferase
Pa_1_6880	Glycosyltransferase Family 22	candidate a-glycosyltransferase related to Dolichyl-phosphate mannose a-mannosyltransferases
Pa_6_6620	Glycosyltransferase Family 22	candidate a-glycosyltransferase related to dolichyl-phosphate-mannose a-1,2-mannosyltransferases
Pa_7_10870	Glycosyltransferase Family 22	candidate a-glycosyltransferase
Pa_7_7410	Glycosyltransferase Family 22	candidate a-glycosyltransferase related to a-mannosyltransferases
Pa_5_6310	Glycosyltransferase Family 24	candidate a-glycosyltransferase related to UDP-glucose glycoprotein a-glucosyltransferases
Pa_0_420	Glycosyltransferase Family 25	related to b-glycosyltransferase
Pa_5_920	Glycosyltransferase Family 31	distantly related to b-glycosyltransferases
Pa_2_6550	Glycosyltransferase Family 31	distantly related to b-glycosyltransferases
Pa_2_7180	Glycosyltransferase Family 31	distantly related to b-glycosyltransferases
Pa_5_2960	Glycosyltransferase Family 31	distantly related to b-glycosyltransferases
Pa_6_11630	Glycosyltransferase Family 31	distantly related to b-glycosyltransferases
Pa_2_6540	Glycosyltransferase Family 32	related to a-glycosyltransferases
Pa_7_3320	Glycosyltransferase Family 32	candidate a-glycosyltransferase
Pa_6_6310	Glycosyltransferase Family 32	candidate a-glycosyltransferase related to a-1,6-mannosyltransferases
Pa_7_3680	Glycosyltransferase Family 32	candidate a-glycosyltransferase
Pa_1_14710	Glycosyltransferase Family 32	candidate a-glycosyltransferase related to a-1,6-mannosyltransferases
Pa_6_9320	Glycosyltransferase Family 33	candidate b-glycosyltransferase related to b-mannosyltransferases
Pa_3_7930	Glycosyltransferase Family 34	candidate a-glycsosyltransferase related to a-1,2-galactosyltransferases
Pa_1_12210	Glycosyltransferase Family 34	candidate a-glycosyltransferase; distantly related to a-1,2-galactosyltransferases
Pa_1_23940	Glycosyltransferase Family 35	candidate glycogen phosphorylase
Pa_1_12480	Glycosyltransferase Family 39	candidate Dolichyl-phosphate-mannose--protein mannosyltransferase.
Pa_3_6880	Glycosyltransferase Family 39	Dolichyl-phosphate-mannose--protein mannosyltransferase.
Pa_1_20990	Glycosyltransferase Family 39	candidate a-glycosyltransferase related to Dolichyl-phosphate-mannose--protein mannosyltransferases
Pa_2_2500	Glycosyltransferase Family 41	distantly related to animal UDP-N-acetylglucosamine:peptide N-acetylglucosaminyltransferases
Pa_5_8380	Glycosyltransferase Family 48	candidate 1,3-b-D-glucan synthase
Pa_5_4930	Glycosyltransferase Family 50	candidate a-glycosyltransferase related to Dolichyl-phosphate-mannose a-mannosyltransferases
Pa_7_490	Glycosyltransferase Family 55	candidate a-glycosyltransferase related to Archea mannosyl-3-phosphoglycerate synthases
Pa_1_9690	Glycosyltransferase Family 57	candidate a-glycosyltransferase related to dolichyl-phosphate-glucose a-1,3-glucosyltransferases
Pa_7_5350	Glycosyltransferase Family 57	candidate a-glycosyltransferase related to dolichyl-phosphate-glucose a-1,3-glucosyltransferases
Pa_6_8480	Glycosyltransferase Family 58	candidate a-glycosyltransferase related to dolichol-phosphate-sugar a-glycosyltransferases
Pa_1_22490	Glycosyltransferase Family 59	related to dolichol-phosphate-sugar a-glycosyltransferases
Pa_1_9230	Glycosyltransferase Family 62	candidate a-1,2 / a-1,6-mannosyltransferase
Pa_2_12980	Glycosyltransferase Family 62	candidate a-glycosyltransferase related to a-1,2 / a-1,6-mannosyltransferases
Pa_6_2080	Glycosyltransferase Family 62	candidate a-glycosyltransferase related to a-1,2 / a-1,6-mannosyltransferases
Pa_1_13440	Glycosyltransferase Family 66	related to candidate oligosaccharyl transferases
Pa_4_2160	Glycosyltransferase Family 69	candidate a-glycosyltransferase related to a-mannosyltransferases
Pa_6_140	Glycosyltransferase Family 69	canddiate a-glycosyltransferase
Pa_4_7830	Glycosyltransferase Family 69	related to a-glycosyltransferases
Pa_4_2110	Glycosyltransferase Family 69	fragment of candidate a-glycosyltransferase
Pa_4_7590	Glycosyltransferase Family 76	distantly related to a-mannosyltransferases
Pa_6_10900	Glycosyltransferases not yet assigned to a family	distantly related to glycosyltransferases
Pa_2_10170	Glycosyltransferases not yet assigned to a family	distantly related to glycosyltransferases
Pa_6_8230	Glycosyltransferases not yet assigned to a family	distantly related to glycosyltransferases
Pa_1_22800	Glycosyltransferases not yet assigned to a family	distantly related to glycosyltransferases
Pa_4_7850	Glycosyltransferases not yet assigned to a family	distantly related to glycosyltransferases
Pa_4_4310	Glycosyltransferases not yet assigned to a family	distantly related to glycosyltransferases
Pa_7_1950	Glycosyltransferases not yet assigned to a family	distantly related to glycosyltransferases
POLYSACCHARIDE LYASES (PL)
Gene model	Defline	JGI_Description
Pa_6_11500	Polysaccharide Lyase Family 1	related to pectate lyases
Pa_5_1860	Polysaccharide Lyase Family 1	candidate pectate lyase
Pa_5_1370	Polysaccharide Lyase Family 1	related to pectate lyases
Pa_6_9640	Polysaccharide Lyase Family 1	related to pectate lyases
Pa_4_1490	Polysaccharide Lyase Family 3	candidate pectate lyase
Pa_5_10960	Polysaccharide Lyase Family 3	candidate pectate lyase
Pa_4_9730	Polysaccharide Lyase Family 4	candidate rhamnogalacturonan lyase
CARBOHYDRATE ESTERASES (CE)
Gene model	Defline	JGI_Description
Pa_6_5620	Carbohydrate Esterase Family 1	candidate acetyl xylan esterase
Pa_3_830	Carbohydrate Esterase Family 1	acetyl xylan esterase
Pa_5_10670	Carbohydrate Esterase Family 1	candidate carbohydrate esterase related to a feruloyl esterase
Pa_3_9660	Carbohydrate Esterase Family 1	candidate feruloyl esterase
Pa_5_4080	Carbohydrate Esterase Family 1	candidate feruloyl esterase
Pa_6_6700	Carbohydrate Esterase Family 1	related to cinnamoyl / feruloyl esterases
Pa_7_10850	Carbohydrate Esterase Family 1	candidate esterase
Pa_5_320	Carbohydrate Esterase Family 1	candidate esterase; C-terminal CBM1 module
Pa_5_12620	Carbohydrate Esterase Family 1	candidate esterase related to acetyl xylan esterases
Pa_1_24510	Carbohydrate Esterase Family 1	candidate feruloyl esterase; C-terminal CBM1 module
Pa_5_1000	Carbohydrate Esterase Family 1	candidate esterase related to feruloyl esterases
Pa_1_4870	Carbohydrate Esterase Family 1	candidate acetyl xylan esterase; C-terminal CBM1 module
Pa_5_11240	Carbohydrate Esterase Family 1	candidate esterase related to xylanases Z / feruloyl esterases
Pa_6_7410	Carbohydrate Esterase Family 1	candidate esterase related to acetyl xylan esterases
Pa_4_1290	Carbohydrate Esterase Family 3	candidate esterase
Pa_6_510	Carbohydrate Esterase Family 3	candidate esterase
Pa_6_7250	Carbohydrate Esterase Family 3	candidate esterase
Pa_1_15210	Carbohydrate Esterase Family 3	candidate esterase; C-terminal CBM1 module
Pa_5_2030	Carbohydrate Esterase Family 3	related to esterases
Pa_1_40	Carbohydrate Esterase Family 3	candidate esterase
Pa_1_21360	Carbohydrate Esterase Family 3	fragment of candidate esterase
Pa_5_10100	Carbohydrate Esterase Family 4	candidate esterase related to chitin deacetylases
Pa_7_1500	Carbohydrate Esterase Family 4	candidate esterase related chitin deacetylases
Pa_1_18690	Carbohydrate Esterase Family 4	candidate esterase related to peptidoglycan N-acetylglucosamine deacetylases
Pa_5_3320	Carbohydrate Esterase Family 4	candidate esterase related to cyclic imide hydrolases
Pa_1_4780	Carbohydrate Esterase Family 4	candidate chitin deacetylase; C-terminal CBM18 module
Pa_1_24070	Carbohydrate Esterase Family 4	candidate esterase
Pa_7_9360	Carbohydrate Esterase Family 5	candidate esterase related to acetyl xylan esterases
Pa_1_15270	Carbohydrate Esterase Family 5	candidate cutinase
Pa_6_11140	Carbohydrate Esterase Family 5	candidate cutinase
Pa_1_70	Carbohydrate Esterase Family 5	candidate esterase related to cutinases
Pa_3_380	Carbohydrate Esterase Family 5	candidate acetyl xylan esterase
Pa_1_21430	Carbohydrate Esterase Family 5	candidate esterase related to acetyl xylan esterases
Pa_5_12330	Carbohydrate Esterase Family 5	candidate acetyl xylan esterase; C-terminal CBM1 module
Pa_4_7580	Carbohydrate Esterase Family 8	related to pectin methylesterases
Pa_4_8730	Carbohydrate Esterase Family 9	candidate esterase related to N-acetyl-glucosamine-6-phosphate deacetylases
Pa_5_1460	Carbohydrate Esterase Family 9	candidate membrane-bound esterase
Pa_1_22170	Carbohydrate Esterase Family 12	candidate rhamnogalacturonan acetylesterase
Pa_1_17160	Carbohydrate esterases not yet assigned to a family	distantly relates to esterases
